# Supplementary material for: Slow Co-Evolution of the MAGO and Y14 Protein Families Is Required for the Maintenance of Their Obligate Heterodimerization Mode
Source: PLoS One. 2014 Jan 8;9(1):e84842. doi: 10.1371/journal.pone.0084842 (PMC3885619; doi:10.1371/journal.pone.0084842)
Supplement: Dataset S1 — The MSA of the MAGO family analyzed in the present work. (TXT) [file pone.0084842.s001.txt]

Cel       1 MSGEE-------------EKAADFYVRYYVGHKGKFGHEFLEFEFRPNGSLRYANNSNYKNDTMIRKEATVSESVLSELKRIIEDSEIMQEDDDNWPEPD
Aae*      1 MAS----------------STEDFYLRYYVGHKGKFGHEFLEFEFRPDGKLRYANNSNYKNDTMIRKEAYVHQSVMEELKRIIVDSEIMQEDDSLWPPPD
Ame*      1 M-------------------STDFYIRYYVGHKGKFGHEFLEFEFRPDGKLRYANNSNYKNDTMIRKEAYVHQCVMEELKRIIQDSEIMQEDDSLWPQPD
Dme       1 M------------------STEDFYLRYYVGHKGKFGHEFLEFEFRPDGKLRYANNSNYKNDTMIRKEAFVHQSVMEELKRIIIDSEIMQEDDLPWPPPD
Wba*      1 MSG---------------DNLNDFYLRYYVGHKGKFGHEFLEFEFRPDGKMRYANNSQYKNDTLIRKEAYVGKIVLEELKRIIDDSEIMQEDDATWPEPD
Llo*      1 MSG---------------NNVNDFYLRYYVGHKGKFGHEFLEFEFRPDGKMRYANNSQYKNDTLIRKEAYVGKIVIEELKRIIDDSEIMQEDDATWPEPD
Hsa       1 M-------------------ESDFYLRYYVGHKGKFGHEFLEFEFRPDGKLRYANNSNYKNDVMIRKEAYVHKSVMEELKRIIDDSEITKEDDALWPPPD
Mmu       1 M-----------------SMGSDFYLRYYVGHKGKFGHEFLEFEFRPDGKLRYANNSNYKNDVMIRKEAYVHKSVMEELKRIIDDSEITKEDDALWPPPD
Pt*       1 MA-----------------MASDFYLRYYVGHKGKFGHEFLEFEFRPDGKLRYANNSNYKNDVMIRKEAYVHKSVMEELKRIIDDSEITKEDDALWPPPD
Dre       1 M-----------------STSDFYLRYYVGHKGKFGHEFLEFEFRPDGKLRYANNSNYKNDVMIRKEAYVHKSVMEELKRIIDDSEITKEDDALWPPPDR
Tgu       1 M------------------ASDFYLRYYVGHKGKFGHEFLEFEFRPDGKLRYANNSNYKNDVMIRKEAYVHKSVMEELKRIIDDSEITKEDDALWPPPDR
Xtr       1 M------------------GSDFYLRYYVGHKGKFGHEFLEFEFRPDGKLRYANNSNYKNDVMIRKEAYVHKSVMEELKRIIDDSEITKEDDALWPPPDR
Cre       1 M------------------ADDFYLRYYVGHKGKFGHEFLEFEFNKDGRLRYANNSNYKNDEIITREVYVGQSVIQELKRIVEDSEILKEDDNNWPAPDR
Vca       1 M------------------ADDFYLRYYVGHKGKFGHEFLEFEFNKDGRLRYANNSNYKNDEIITREVYVSQSVIAELKRIVEDSEIMKEDDNNWPAPDR
Osa1      1 MAT---VAGDD-------GGGEFYLRYYVGHKGKFGHEFLEFEFRPDGKLRYANNSNYKKDTMIRKEVFVSPSVLREATRIIHESEIMKEDDSNWPEPDR
Osa2      1 MATGG-AAGEDV-----PGGGEFYLRYYVGHKGKFGHEFLEFEFRPDGKLRYANNSNYKNDTMIRKEVFVSPSVLREARRIIQESEIMKEDDNNWPEPDR
Zma-1     1 MAAAA-AGGENSGAGAGAGEGEFYLRYYVGHKGKFGHEFLEFEFRPDGKLRYANNSNYKNDTMIRKEVFVSPSVLREARRIIQESDIMKEDDSNWPEPDR
Zma-2     1 MAA---AGGENS--GAGEGEGEFYLRYYVGHKGKFGHEFLEFEFRPDGKLRYANNSNYKNDTMIRKEVFVSPSVLREARRIIQESDIMKEDDSNWPEPDR
Zma-3     1 MAAAA-AGGENSGAGAGAGEGEFYLRYYVGHKGKFGHEFLEFEFRPDGKLRYANNSNYKNDTMIRKEVFVSPSVLREARRIIQESDIMKEDDSNWPEPDR
Sit-1     1 MAS---GGGDNG---GGAGDAEFYLRYYVGHKGKFGHEFLEFEFRPDGKLRYANNSNYKNDTMIRKEVFVSPSVLREARRIIQESDIMKEDDSNWPEPDR
Sit-2     1 MA----KGG---------GDEEFYLRYYVGHKGKFGHEFLEFEFRPDGKLRYANNSNYKNDTMIRKEVFVSPSVVREAKRIIEESEIMKEDDVNWPKPDH
Bdi-1     1 MAAAVGGAGNG--AGEEAGGAEFYLRYYVGHKGKFGHEFLEFEFRPDGKLRYANNSNYKNDTMIRKEVFVSPSVLREARRIIQDSEIMREDDNNWPEPDR
Bdi-2     1 MAAAVGGAGNG--AGEEAGGAEFYLRYYVGHKGKFGHEFLEFEFRPDGKLRYANNSNYKNDTMIRKEVFVSPSVLREARRIIQDSEIMREDDNNWPEPDR
Bdi-3     1 MAAAVGGAGNG--AGEEAGGAEFYLRYYVGHKGKFGHEFLEFEFRPDGKLRYANNSNYKNDTMIRKEVFVSPSVLREARRIIQDSEIMREDDNNWPEPDR
Sbi-1     1 MAA---AGGENS--GAGEGE--FYLRYYVGHKGKFGHEFLEFEFRPDGKLRYANNSNYKNDTMIRKEVFVSPSVLREARRIIQESDIMKEDDSNWPEPDR
Sbi-2     1 MSA---RGGENR----RGGDDEFYLRYYVGHKGKFGHEFLEFEFRPDGKLRYANNSNYKNDTMIRKEVFVSRSALREARRIIQQSDIMREDDRNWPEPNY
Sbi-3     1 MAA---AGGENS--GAGEGE--FYLRYYVGHKGKFGHEFLEFEFRPDGKLRYANNSNYKNDTMIRKEVFVSPSVLREARRIIQESDIMKEDDSNWPEPDR
Hvu-1     1 MAAVG-GAGNG--AGDEAGGAEFYLRYYVGHKGKFGHEFLEFEFRPDGKLRYANNSNYKNDTMIRKEVFVSPSVLREARRIIQDSEIMKEDDSNWPEPDR
Hvu-2     1 MAAVG-GAGNG--AGDEAGGAEFYLRYYVGHKGKFGHEFLEFEFRPDGKLRYANNSNYKNDTMIRKEVFVSPSVLREARRIIQDSEIMKEDDSNWPEPDR
Mac       1 MAASG-GSG--------SDQDEFYLRYYVGHKGKFGHEFLEFEFRPDGKLRYANNSNYKNDTMIRKEVFVSPAVLRECRRIIADSEIMKEDDNNWPPPDR
Pda-1     1 MAGNS-G-----------EQDEFYLRYYVGHKGKFGHEFLEFEFRPDGKLRYANNSNYKNDTMIRKEVFVTPAVLRECRRIIAESEIMKEDDNNWPEPDR
Pda-2     1 MAGNS-G-----------EQDEFYLRYYVGHKGKFGHEFLEFEFRPDGKLRYANNSNYKNDTMIRKEVFVTPAVLRECRRIIAESEIMKEDDNNWPEPDR
Ath       1 MAAE-------------EAT-EFYLRYYVGHKGKFGHEFLEFEFREDGKLRYANNSNYKNDTIIRKEVFLTPAVLKECKRIVSESEILKEDDNNWPEPDR
Ptr-1     1 MAAME------------EDNGEFYLRYYVGHRGKFGHEFLEFEFRPDGKLRYANNSNYKNDTMIRKEVFLTPAVLKECRRIISESEIMKEDDNNWPEPDR
Ptr-2     1 MAAME------------EDNGEFYLRYYVGHRGKFGHEFLEFEFRPDGKLRYANNSNYKNDTMIRKEVFLTPAVLKECRRIISESEIMKEDDNNWPEPDR
Mtr       1 MGSEK-------------ENGVFYLRYHIGHKGKHGHEFLEFEFTDNGKLRYANNSNYKNDTIIRKEVYVSPAVIHEWRRMVSDSEIMKEDDHNWPEPNR
Pfl       1 MGEM-------------AENEEFYLRYYVGHKGKFGHEFLEFEFRPDGKLRYANNSNYKNDTMIRKEVFLTPSVLKECRRIVADSEIMKEDDNNWPEPDR
Ppe       1 MAGE-------------EENSEFYLRYYVGHKGKFGHEFLEFEFRPDGKLRYANNSNYKNDTIIRKEVYVTPAVVRECRRIISESEILKEDDVNWPEPDR
Sly       1 MGEM-------------AENDEFYLRYYVGHKGKFGHEFLEFEFRPDGKLRYANNSNYKNDTMIRKEVFLTPSVLKECRRIVADSEIMKEDDNNWPEPDR
Csa       1 MAAED------------LENGEFYLRYYVGHKGKFGHEFLEFEFRPDGKLRYANNSNYKNDTMIRKEVYLTPAVLRECRRIISDSEIMKEDDNNWPEPDR
Gra-1     1 MAAE-------------EESGEFYLRYYVGHKGKFGHEFLEFEFRPDGKLRYANNSNYKNDTMIRKEVFLTPAVLKECRRIITESEIMKEDDNNWPEPDR
Gra-2     1 MAAE-------------EDSGEFYLRYYVGHKGKFGHEFLEFEFRPDGKLRYANNSNYKNDTMIRKEVFLTPAVLKECRRIIAESEIMKEDDNNWPEPDR
Gra-3     1 MAAE-------------EDSGEFYLRYYVGHKGKFGHEFLEFEFRPDGKLRYANNSNYKNDTMIRKEVFLTPAVLKECRRIIAESEIMKEDDNNWPEPDR
Mgu-1     1 MAEG-------------EDNGEFYLRYYVGHKGKFGHEFLEFEFRPDGKLRYANNSNYKNDTMIRKEVFLTPAVLKECRRIVSDSEIMKEDDNNWPEPDR
Mgu-2     1 MAEG-------------EDNGEFYLRYYVGHKGKFGHEFLEFEFRPDGKLRYANNSNYKNDTMIRKEVFLTPAVLKECRRIVSDSEIMKEDDNNWPEPDR
Vvi       1 MATG-------------EDSGEFYLRYYVGHKGKFGHEFLEFEFRPDGKLRYANNSNYKNDTMIRKEVFLNPAVLRECRRIISDSEIMKEDDNNWPEPDN
Psi       1 MA---------------DDLGEFYVRYYVGHKGKFGHEFLEFEFRPDGKLRYANNSNYKNDTMIRKEVFLTQAVLRECRRIIAESEIMKEDDNNWPEPDR
Mve       1 -ENS-------------DDLGEFYVRYYVGHKGKFGHEFLEFEFRPDGKLRYANNSNYKNDTIIRKEVFLTQATLRECRRIIADSEIMKEDDNNWPEPDK
Ppa-1     1 MAATPA-----------EELGEFYVRYYVGHKGKFGHEFLEFEFRPDGKLRYANNSNYKNDTMIRKEVFLTQAALKECRRIITDSEILKEDDNNWPEPDR
Ppa-2     1 MASVHA-----------EELGEFYVRYYVGHKGKFGHEFLEFEFRPDGKLRYANNSNYKNDTMIRKEVFLTQAALKECRRIITDSEILKEDDNNWPEPDR


Cel      88 KIGRQELEILYKNEHISFTTGKIGALADVNNSKDPDGLRSFYYLVQDLKCLVFSLIGLHFKIKPI-
Aae*     85 RVGRQELEIVIGDEHISFTTSKTGSLVDVNQSKDPEGLRCFYYLVQDLKCLVFSLIGLHFKIKPI-
Ame*     82 RVGRQELEIVIGDEHISFTTSKTGSLLDVNQSRDPEGLRCFYYLVQDLKCLVFSLIGLHFKIKPI-
Dme      83 RVGRQELEIVIGDEHISFTTSKTGSLVDVNRSKDPEGLRCFYYLVQDLKCLVFSLIGLHFKIKPI-
Wba*     86 RIGRQELEILHNDEHISFTTSKIGSAADVNKSRDPEGLRSFYYLVQDLKCLVFSLIGMHFKIKPI-
Llo*     86 RIGRQELEILHNDEHISFTTSKIGSAADVNKSRDPEGLRSFYYLVQDLKCLVFSLIGMHFKIKPI-
Hsa      82 RVGRQELEIVIGDEHISFTTSKIGSLIDVNQSKDPEGLRVFYYLVQDLKCLVFSLIGLHFKIKPI-
Mmu      84 RVGRQELEIVIGDEHISFTTSKIGSLIDVNQSKDPEGLRVFYYLVQDLKCLVFSLIGLHFKIKPI-
Pt*      84 RVGRQELEIVIGDEHISFTTSKIGSLIDVNQSKDPEGLRVFYYLVQDLKCLVFSLIGLHFKIKPI-  
Dre      84 VGRQELEIVIGDEHISFTTSKIGSLIDVNQSKDPEGLRVFYYLVQDLKCLVFSLIGLHFKIKPI--
Tgu      83 VGRQELEIVIGDEHISFTTSKIGSLIDVNQSKDPEGLRVFYYLVQDLKCLVFSLIGLHFKIKPI--
Xtr      83 VGRQELEIVIGDEHISFTTSKIGSLIDVNQSKDPEGLRVFYYLVQDLKCLVFSLIGLHFKIKPI--
Cre      83 VGRQELEVIQGGQHISFTCTKLGSVLQVQNSKDPDGLRIFYYLVQDIKCFVFSLISAHFKIQPIQK
Vca      83 VGRQELEVVLGGQHISFTCTKLGSVLQVQNSKDPDGLRIFYYLVQDLKCFVFSLISAHFKIQPIQK
Osa1     91 VGRQELEIVMGNEHISFTTSKIGSLVDVQTSKDPEGLRIFYYLVQDLKCFVFSLINLHFKIKPIQS
Osa2     95 VGRQELEIVMGNEHISFTTSKIGSLVDVQTSKDPEGLRIFYYLVQDLKCFVFSLINLHFKIKPIQS
Zma-1   100 IGRQELEIVMGNEHISFTTSKIGSLVDVQSSKDPEGLRIFYYLVQDLKCFVFSLINLHFKIKPIQS
Zma-2    96 IGRQELEIVMGNEHISFTTSKIGSLVDVQSSKDPEGLRIFYYLVQDLKCFVFSLINLHFKIKPIQS
Zma-3   100 IGRQELEIVMGNEHISFTTSKIGSLVDVQSSKDPEGLRIFYYLVQDLKCFVFSLINLHFKIKPIQS
Sit-1    95 IGRQELEIVMGNEHISFTTSKIGSLVDVQSSKDPEGLRIFYYLVQDLKCFVFSLINLHFKIKPIQS
Sit-2    88 IGRQELEIVMGNEHISFATSKIGSLVDIQTSNDPEGLRIFYYLVQCDR------------------
Bdi-1    99 VGRQELEIVMGNEHISFTTSKIGSLVDVQTSKDPEGLRIFYYLVQDLKCFVFSLINLHFKIKPIQS
Bdi-2    99 VGRQELEIVMGNEHISFTTSKIGSLVDVQTSKDPEGLRIFYYLVQDLKCFVFSLINLHFKIKPIQS
Bdi-3    99 VGRQELEIVMGNEHISFTTSKIGSLVDVQTSKDPEGLRIFYYLVQDLKCFVFSLINLHFKIKPIQS
Sbi-1    94 IGRQELEIVMGNEHISFTTSKIGSLVDVQSSKDPEGLRIFYYLVQDLKCFVFSLINLHFKIKPIQS
Sbi-2    94 IGRQELEIVMGNEHISFTTSKIGSLVDVVGSRDPDGLRIFYYLVQDLKCFVFSLISLHFKVKPIQS
Sbi-3    94 IGRQELEIVMGNEHISFTTSKIGSLVDVQSSKDPEGLRIFYYLVQDLKCFVFSLINLHFKIKPIQS
Hvu-1    98 VGRQELEIVMGNEHISFTTSKIGSLVDVQTSKDPEGLRIFYYLVQDLKCFVFSLINLHFKIKPIQL
Hvu-2    98 VGRQELEIVMGNEHISFTTSKIGSLVDVQTSKDPEGLRIFYYLVQDLKCFVFSLINLHFKIKPIQL
Mac      92 VGRQELEIVMNNEHISFTTSKIGSLVDVQGSQDPEGLRVFYYLVQDLKCFVFSLISLHFKIKPIQS
Pda-1    89 VGRQELEIVTGNEHISFTTSKIGSLVDVQSSKDPEGLRIFYYLVQDLKCFVFSLISLHFKIKPIQS
Pda-2    89 VGRQELEIVTGNEHISFTTSKIGSLVDVQSSKDPEGLRIFYYLVQDLKCFVFSLISLHFKIKPIQS
Ath      87 VGKQELEIVLGNEHISFATSKIGSLVDCQSSNDPEGLRIFYYLVQDLKCLVFSLISLHFKIKPI--
Ptr-1    89 VGRQELEIVMGNEHISFTTSKIGSLVDVHSSQDPEGLRIFYYLVQDLKCFVFSLISLHFKIKPI--
Ptr-2    89 VGRQELEIVMGNEHISFTTSKIGSLVDVHSSQDPEGLRIFYYLVQDLKCFVFSLISLHFKIKPI--
Mtr      88 VGRQELEIVMGNEHISFITTKIGAVAEVENS---EGLQNFHWLVQDLRCFVLNLISLHFKIKPIPI
Pfl      88 VGRQELEIVMGNEHISFTTSKIGSLMDVQTSKDPEGLRIFYYLVQDLKCFVFSLISLHFKIKPI--
Ppe      88 VGRQELEIVMGNEHISFTTSKIGSLVDVQSSKDPEGLRIFYYLVQDLKCFVFSLISLHFKIKPI--
Sly      88 VGRQELEIVMGNEHISFTTSKIGSLMDVQTSNDPEGLRIFYYLVQDLKCFVFSLISLHFKIKPI--
Csa      89 VGRQELEIVMGNEHISFTTSKIGSLVDVQSSKDPEGLRIFYYLVQDLKCFVFSLISLHFKIKPI--
Gra-1    88 VGRQELEIVMGNEHISFTTSKIGSLVDVQSSKDPEGLRIFYYLVQDLKCFVFSLISLHFKIKPI--
Gra-2    88 VGRQELEIVMGNEHISFTTSKIGSLVDVQSSKDPEGLRIFYYLVQDLKCFVFSLISLHFKIKPI--
Gra-3    88 VGRQELEIVMGNEHISFTTSKIGSLVDVQSSKDPEGLRIFYYLVQDLKCFVFSLISLHFKIKPI--
Mgu-1    88 VGRQELEIVMGNEHISFTTSKIGSLMDVQTSKDPEGLRIFYYLVQDLKCFVFSLISLHFKIKPI--
Mgu-2    88 VGRQELEIVMGNEHISFTTSKIGSLMDVQTSKDPEGLRIFYYLVQDLKCFVFSLISLHFKIKPI--
Vvi      88 VGRQELEIVMGNEHISFTTSKIGSLIDVQSSKDPEGLRIFYYLVQDLKCFVFSLISLHFKIKPI--
Psi      86 VGRQELEIVMGNEHISFTTSKIGSLVDVQSSKDPEGLRIFYYLVQDLKCFVFSLIGLHFKIKPI--
Mve      87 VGTQELEIVMGNEHISFTTSKIGSLLDVQTSKDPEGLRIFYYLVQDLKCFVFSLIGLHXKIKPI--
Ppa-1    90 IGRQELEIVMGNEHISFTTSKIGSLLDVQSSKDPEGLRIFYYLVQDLKCFVFSLIGLHFKIKPI--
Ppa-2    90 IGRQELEIVMGNEHISFTTSKIGSLLDVQSSKDPEGLRIFYYLVQDLKCFVFSLIGLHFKIKPI--
 
* indicate the sequences were not used to construct the tree
