# Supplementary material for: Slow Co-Evolution of the MAGO and Y14 Protein Families Is Required for the Maintenance of Their Obligate Heterodimerization Mode
Source: PLoS One. 2014 Jan 8;9(1):e84842. doi: 10.1371/journal.pone.0084842 (PMC3885619; doi:10.1371/journal.pone.0084842)
Supplement: Dataset S3 — The MSA of the plant LFY family analyzed in the present work. (TXT) [file pone.0084842.s003.txt]

Osa        1 MDPNDAFSAAHPFRWDLGPPAP---------APVP--PPP------------PPPPPPPPAN-----VPRELEELVAGYGVRMSTVARISELGFTASTLL
Zma-1      1 MDPNDAFSAAHPFRWDLGPPAH---------AAPAPAPPP-----------PPLAPLLLPP-----HAPRELEDLVAGYGVRPSTVARISELGFTASTLL
Zma-2      1 MDPNDAFSAAHPFRWDLGPPAP---------AAPAPPPPP------------PPAPQLLPHAPLL-SAPRELEDLVAGYGVRPSTVARISELGFTASTLL
Sit       1 MDPNDAFSAAHPFRWDLGPPAH---------AAPAPPPPP------------PPSLPLAPP---V-GAPRELEDLVAGYGVRPSTVARISELGFTASTLL
Bdi        1 MDPNDAFLAAHPFRWDLGPPAP---------APAPSLPPP------------PPPPPQAPALP----APRELEELVSGYGVRASTVARISELGFTASTLL
Hvu        1 MDPNDVFLAAHPFRWDLGSPAP---------AAVPPPPPPP-----------PPPPALPPAN-----APRELEDLVVGYGVRASTVARISELGFTATTLL
Sbi        1 MDPNDAFSAAHPFRWDLGPPAH---------AAPPPPPPPQPA--------PAPAPQLPPHAPLVYAAPRELEDLVAGYGVRPSTVARISELGFTASTLL
Mac        1 MDPGDAFSAN-VYKWEPREAPP---HPCRLLQPLPPPPPP------------PPQPPMAAAQVE-EQRPRELEEVFSGYGVRYATVARIGELGFTASTLV
Pda-1      1 MD-----------------------------------------------------------------MERYLIPIVFDFG--FSDISNFWPP-------T
Pda-2      1 MDPGDAFSAN-IFKWDP-PAPP----PCRSMEPTPAAAAAGGE--------GEPQPRQERRGGE-EGQPRELGEVFSGYGVRYATVARLGELGFTASTLV
Ath        1 MDP-EGFTSG-LFRWNPTRALVQA--PPPVPPPLQQQPVTP---------------QTAAFGM----RLGGLEGLFGPYGIRFYTAAKIAELGFTASTLV
Ptr        1 MDP-EAFTAS-LFKWDT-RAMVP--HPNRLLEMVPPPQQPP-------------AAAFAVRPR----ELCGLEELFQAYGIRYYTAAKIAELGFTVNTLL
Mtr        1 MDP-DAFTAS-LFKWDP-RTVLPTAPPLRPQLLDYAVTPSTAPS----------PYYPARLPR----ELGGLEELFQAYGIRYYTAAKIAELGFTVSTLV
Ppe        1 MDP-DAFSAS-LFKWDL-RGMVVP-PSRAQLEAAVTPQAAAA----------AAAYAAVRPQR----ELGGLEDLFQAYGVRYYTAAKIAELGFTVNTLL
Sly        1 MDP-DAFSAS-LFKWDP-RGAMP--PPSRLLEPVAPPQPPPSLPPPPPPQPLPTSSYSIRSTR----ELGGLEELFQAYGIRYYTAAKIAELGFTVNTLL
Csa        1 MDP-ETLSAT-LFKWEP-REMVGG--GSGAPLPAPLPP-----------------YSLRPREL----GLGGLEDLFQAYGIRYYTAAKIAELGFTVSTLV
Gra        1 MDP-ETFASGSFFKWDP-RGLMAP-TPARLVEAVAAVPQPQ-------AVAVAAAAAFMGRPR----ELGGIEELFQAYGIRYYTAAKIAELGFTVNTLL
Mgu       1 MDP-DAFSAS-LFKWDP-RGAMP--PTNRLLEAVLPPPPPP-----------PSSAYSVR-PR----ELGGLEELFQAYGIRYYTAAKIAELGFTVNTLL
Vvi       1 MDP-DAFTAS-LFKWDP-RGAVA--PPNRLLEA-----------------------------------LGGLEDLFQEYGVRYYTAAKIAELGFTVSTLL
Ppa-1      1 MVD-DCPVHNMQAHFDMVQAEP---------TALLYKRPDG--------------TALAG------RESRRLKELFKDFGVQPSTVTVMGQMGFTLSTLI
Ppa-2      1 MVD-DCPVHNM-AQFDIVQAEP---------TALLYKRPDG--------------VALVG------RENRRLKELFKDFGVQPSTVAVMGQMGFTLSTLI
Pfl       1 ----------------------------------------------------------------------------------------------------
Psi        1 MDAEHFPVG--FFRWDQRPAPAA--AAPAATTTVFNKDHG------------RPLEIILPMNGR--KELKSLEDLFREYGVRYSTLAKMTEMGFTANTLV


Osa       73 AMTERELDDMMAALAGLFRWDLLLGERFGLRAALRAERGRLMSLG------GRHH------GHQSGS-TVDGASQEVLS-----DEHDMAGSGGMGD---
Zma-1     76 GMTERELDDMMAALAGLFRWDVLLGERFGLRAALRAERGRVMSLG------ARC--------FHAGS-TLDAASQEALS-----DERDAAASGGGMAEG-
Zma-2     79 GMTERELDDMMAALAGLFRWDVLLGERFGLRAALRAERGRVMSLG------GR---------FHTGS-TLDAASQEVLS-----DERDAAASGGLAEG--
Sit       76 GMTERELDDMMAALAGLFRWDVLLGERFGLRAALRAERGRVMSLG------GR---------FHAGS-TLDAASQEVLS-----DERDAAASGGVADD--
Bdi       76 VMTDRELDDMTAALAGLFRWDLLIGERFGLRAALRAERSRLMSPPNAAPGTCRLH------GHHSLS-TVDGASQEVLS-----NERDGVASGGMGEG--
Hvu       76 VMTERELDDMTAALAGLFRWDLLIGERFGLRAALRAERGRLMSPG------CRHHG------YQSGSTVDGAASQEVLS----NERDGAASGG-IGE---
Sbi       84 GMTERELDDMMAALAGLFRWDVLLGERFGLRAALRAERGRVMSLG------GR---------FHTGS-TLDAASQEGST-----RSTDAHACITVLSDER
Mac       84 GMTEAEVDDMMATLAHLFRWDLLLGERYGIKAALRAERRRLVDSR----LLRHHRHDD----------NGDGDPRRRLLLPS--DHLHGN----------
Pda-1     27 GLSEEPVQQEREAAA-----------SVGEAAAAAANN----------------------------------DGRAKQRR--------------------
Pda-2     86 GMTEGEVEEVLSALAHLFRWDLLLGERYGIKAALRAERRRLLDHHQAMLFLRHEHHHQP-------AAGVDEDARRRMLLLNSPGHLHHNLGGL------
Ath       78 GMKDEELEEMMNSLSHIFRWELLVGERYGIKAAVRAERRRLQEEEEEE-SSRRRHLLLSAAGDSGTHHALDALSQEGLS-----EEPVQQQDQ-------
Ptr       79 DMKDEELDEMMNSLSQIFRWDLLVGERYGIKAAVRAERRRLDEED-----PRRRQLL---SGDNNTN-TLDALSQEGFS-----EEP-VQQ-D-------
Mtr       84 DMKDDELDDMMNSLSQIFRWDLLVGERYGIKAAIRAERRRLDEEE-----IKRRGLL---SGDT-TN-ALDALSQEGLS-----EEPVVQR-E-------
Ppe       83 DMRDGELDDMMSSLSQIFRWDLLVGERYGIKAAVRAERRRLDDED-----SRRRHTF---SGDTTTN-ALDALSQEGLS-----EEPVQQE---------
Sly       92 DMKDEELDDMMNSLSQIFRWDLLVGERYGIKAAIRAEWRRLEEEE-----ARRRGHI---LSDGGTN-VLDALSQEGLS-----EEPVQQQHE-------
Csa       75 DMKDEELEDMMNSLSHIFRWDLLVGERYGIKAAVRAERRRLDDEIE---SSRRRHLL---SNDTTTNVVLDALSQEGLS-----EEPVQQE---------
Gra1      87 GMKEEELDEMMNSVSQIFRWELLVGERYGIKAAVRAERRRLEEED-----SRRRHLV---LGDTTTT-TTAANALDALSQ---EEEPVQQE---------
Mgu       80 DMRDEELEEMMNSLCQIFRWDLLVGERYGIKAAVRAERRRLDDEE-----ARRRHLL---CGDATTHHALDALSQEGLS-----EEPVQQQ-E-------
Vvi       61 DMKDEELDDMMNSLCQIFRWDLLVGERYGIKAAVRAERRRLDEEE-----SRRRHLL---SAD--TANAIDALSQEGLS-----EEPVQQE---------
Ppa-1     71 NMKDEEVDFVIKSMIEEYHLDLLMGEQFGIKAAVRAKRRLVVEELE------------------QQRMDMAALSNEKKRR---LEEPSDGLLLK------
Ppa-2     70 NMKDEEVDFVIKSMIEEYHLDLLMGEQFGIKAAVRAKRRLVEEEME------------------QQRMDLAARSNEKKRR---LEESSDGLLLK------
Pfl       1 ----------MNSLSQIFRWELLVGERYGIKAAIRAEWRRLEEEE-----ARRRGHILS---DAGTNNVLDALSQEGLS-----EEPVQQ-HE-------
Psi       83 NMTEEEIEDLMKTLVEIYHMDLLIGERYGIKSAIRAEKKRLQDCL-------------------------------------------------------


Osa      152 -DDNGRRMVTGKK------------QAKKG---SAARKGKKAR-RKKV-----DDLRLDMQEDEMDCCDEDGGGGSESTESSAG---------G-GG---
Zma-1    155 --EAGRRMVTTTAG----------KKGKKGV--VGTRKGKKARRKKELR-------PLNVLDDENDGDEYGGGS--ESTESSAG---------GSG----
Zma-2    156 --EAGRRMVTAGK-----------KKGKKG---VGARKGKKARRKKELR-------PLDVLDDENDGDEDGGGGGSDSTESSAG---------GSGG---
Sit      153 --EAGRRMVTGKK------------QAKKG---GAARKGKKARRKRELR-------PLDVLEDE--GDEDGGCA-SESTESSAG---------GGGGGGG
Bdi      162 -EEAGRMMVAGKK------------QRN-G---LAGRKGKKARMRKKVGG---DELRLDVQE-----EEDGGR--SESTESSAG---------GVGG---
Hvu      156 -DDAMRMMASGKKQ-------------KNG---SAGRKAKKAR-RKKVN--DLRLGMQGDEHEDGGGGLSESTESSA------------------GGGVG
Sbi      163 DAAASGGTVMAGK-----------KKGNKG---VGSRKGKKARRKKELR-------PLDVLGDENDGDEDGGGG-SESTESSAG---------GSGG---
Mac      158 --NNALDALSQEG-APFRSLHIA---------ARLSEEPVQHDKEAAGSGGEAAAGVAKKDSNG-----RQQRSSKKHKSNGHNKKSNKR------RSRR
Pda-1    62 ------------------------------------STTKSKAKKKRSS------------EEEGEEEEDGWGTGSEGSEGSER--------------SV
Pda-2    173 --NHALDALSQEAT-MMMDEVGQD--------CRRSRCSRRGRRRRAAGRRTTTTAGPSSGGAPRNPKPRRRAGRRTRRRRDHHRRRRRR------RRRR
Ath      165 TDAAGN--NGGGGS----------GYWDAG----QGKMKKQQQQRRRKKP-MLTSVET-DEDVNEGEDDDG-----MDNGNGGS---------G----LG
Ptr      156 KEAAG----SGGR-----------GTWEAV---AAGERKKQSGRKKGQRK------------VVDLDGDGE-HG-------------------GA----I
Mtr      161 KEAVG----SGGG-----------STWEVA----VVEERRKRQQIRRRRM---KMKGNGD-HGENEEGDEEEEDNIS---------------GGG-----
Ppe      160 KEMVG----SGGG-----------AAWEVV-AAAAGEKRKKQRRTRKGQYRNFNGIRRGHNNNDHNEGVDNGDDNDLDDMNGH--------GNGGGGGLL
Sly      171 REAAG----SGGG-----------GTWEVA---AGGGGRMKQRRRKKA-----GRERRGEEDEETEELGEEDEENM---------------NQGGGGGGI
Csa      155 KEAVG----SGGGG----------GAWEAV--VAA-EMRKKQRRRNGSKKK--QVIAMEEDNDENEGAG-DEEENM----------------E------V
Gra1     166 KEAAG----SGGG-----------GTWEMV----IGGGRRKQQRRRK------GQKKVVEVDNGDEFEGGDDDDENG---------------DGGGGG--
Mgu      159 KEAAG----SGGG-----------GVWEMV--VAAGGRKQQRRRKNCRGRSRMAASMDDDDDDDDDETEGAEDDENC---------------GGGGGGGG
Vvi      137 KEAGG----SGGV-----------GTWEVV----VAGERKKQQRRKK----GKTRMGSADDNMNEDDNEGGDEDDDK---------------GSGERG--
Ppa-1    144 -DGNGS-LEALGLLG----------LTDPD----SDSEGKKAAKRRQRK----------------------RRSKEVGDDG-------------------
Ppa-2    143 -DGNGS-LEALGLLG----------LTDPD----SDSEGKKVAKRRQRK----------------------RRSKEVGEDG-------------------
Pfl      70 REAGGS----GGG-----------GTWEVMAAAAGGGGRMKQRRRKKT----GRERRSVGEEEDETEELGEEDEENINE-------------GGGGGGGV
Psi      128 ----------------------------------------------------------------------------------------------------


Osa      217 GERQREHPFVVTEPGEVARAKKNGLDYLFHLYEQCRLFLLQVQSMAKLHGHKSPTKVTNQVFRYAKKVGASYINKPKMRHYVHCYALHCLDEEASDALRR
Zma-1    219 -ERQREHPFVVTEPGEVARAKKNGLDYLFHLYEQCRVFLLQVQSIAKLGGHKSPTKVTNQVFRYANKCGASYINKPKMRHYVHCYALHCLDEEASNALRR
Zma-2    221 GERQREHPFVVTEPGEVARAKKNGLDYLFHLYEQCRVFLLQVQSLAKLGGHKSPTKVTNQVFRYAKKCGASYINKPKMRHYVHCYALHCLDEEASNALRR
Sit      217 GERQREHPFVVTEPGEVARAKKNGLDYLFHLYEQCRVFLLQVQSIAKLGGHKAPTKVTNQVFRYAKKCGASYINKPKMRHYVHCYALHCLDEEASNALRR
Bdi      223 GERQREHPFVVTEPGEVARAKKNGLDYLFHLYEQCRLFLLQVQSMAKLHGQKSPTKVTNQVFRYAKKVGASYINKPKMRHYVHCYALHCLDEAGSDALRR
Hvu      218 GERQREHPFVVTEPGEVARAKKNGLDYLFHLYEECRVLLLQVQSMAKLHGQKAPTKVTNQVFRYASKVGASYINKPKMRHYVHCYALHCLDEDASDALRR
Sbi      229 GERQREHPFVVTEPGEVARAKKNGLDYLFHLYEQCRVFLLQVQSIAKLGGHKSPTKVTNQVFRYAKKCGASYINKPKMRHYVHCYALHCLDEEASNALRR
Mac      235 AERQREHPFIVTEPGEVARAKKNGLDYLFHLYDQCRHFLLQVQALAREHGHKCPTKVTNQVFRYAKKVGASYINKPKMRHYVHCYALHCLDEEASNALRR
Pda-1    100 VERQREHPFIVTEPGEVARAKKNGLDYLFHLYEQCRHFLLQVQSLAKDRGDKCPTKVTNQVFRYAKKAGASCINKPKMRHYVHCYALHCLDEEASNALRR
Pda-2    256 RRRRMGHPFIVTEPGEVARAKKNGLDYLFHLYEQCRHFLLQVQSLAKERGDKCPTKVTNQVFRYAKKVGASYINKPKMRHYVHCYALHCLDEEASNALRR
Ath      229 TERQREHPFIVTEPGEVARGKKNGLDYLFHLYEQCREFLLQVQTIAKDRGEKCPTKVTNQVFRYAKKSGASYINKPKMRHYVHCYALHCLDEEASNALRR
Ptr      202 CERQREHPFIVTEPGEVARGKKNGLDYLFHLYEQCRDFLIQVQSIAKERGEKCPTKVTNQVFRYAKKAGASYINKPKMRHYVHCYALHCLDEDASNALRR
Mtr      218 -ERQREHPFIVTEPGEVARGKKNGLDYLFHLYEQCREFLIQVQAIAKERGEKCPTKVTNQVFRYAKKAGASYINKPKMRHYVHCYALHCLDEEVSNELRR
Ppe      236 SERQREHPFIVTEPGEVARGKKNGLDYLFHLYEQCRDFLIQVQNIAKERGEKCPTKVTNQVFRFAKKAGASYINKPKMRHYVHCYALHCLDEEASNALRR
Sly      233 SERQREHPFIVTEPGEVARGKKNGLDYLFHLYEQCRDFLIQVQTIAKERGEKCPTKVTNQVFRYAKKAGASYINKPKMRHYVHCYALHCLDEDASNALRR
Csa      213 SERQREHPFIVTEPGEVARGKKNGLDYLFHLYEQCREFLIQVQNIAKERGEKCPTKVTNQVFRYAKKAGASYINKPKMRHYVHCYALHCLDEEASNALRS
Gra1     224 YERQREHPFIVTEPGEVARGKKNGLDYLFHLYEQCRDFLIQVQNIAKDRGEKCPTKVTNQVFRYAKKAGASYINKPKMRHYVHCYALHCLDEEASNALRR
Mgu      227 SERQREHPFIVTEPGEVARGKKNGLDYLFHLYEQCREFLIQVQNIAKERGEKCPTKVTNQVFRYAKKAGANYINKPKMRHYVHCYALHCLDEDTSNALRR
Vvi      197 SERQREHPFIVTEPGEVARGKKNGLDYLFHLYEQCRDFLIQVQNIAKERGEKCPTKVTNQVFRYAKKAGASYINKPKMRHYVHCYALHCLDEEASNALRR
Ppa-1    187 EERPREHPFIVTEPGEPAKGKKNGLDYLFDLYEQCGKFLEEVQHIAKEKGEKCPSKVTNEVFRHAKLTGAGYINKPKMRDYVHCYALHCLDVETSNNLRK
Ppa-2    186 EERPREHPFIVTEPGEPAKGKKNGLDYLFDLYEQCGKFLEEVQHIAKEKGEKCPSKVTNEVFRHAKLTGAGYINKPKMRDYVHCYALHCLDVETSNNLRK
Pfl      138 SERQREHPFIVTEPGEVARGKKNGLDYLFHLYEQCRDFLIQVQNIAKERGEKCPTKVTNQVFRYAKKAGASYINKPKMRHYVHCYALHCLDENASNALRR
Psi      128 -EMQR----------------------LEILSEAERKRILHDDQ---------------------NTFAAAMTSEGYKSSVSSCQAQWCCLHKQT-----


Osa      317 AYKARGENVGAWRQACYAPLVDISARHGFDIDAVFAAHPRLAIWYVPTRLRQLCHQARSS--HAAAAAA-------------LPPP-LF---
Zma-1    318 AYKSRGENVGAWRQACYAPLVEIAARHGFDIDAVFAAHPRLAVWYVPTRLRQLCHQARG--SHAHAAAG-------------LPPPPMF---
Zma-2    321 AYKARGENVGAWRQACYAPLVEIAARHGFDIDAVFSAHPRLTIWYVPTRLRQLCHQARG--SHAHAAAG-------------LPPPPMF---
Sit      317 AYKARGENVGAWRQACYAPLVEIAARHGFDVDAVFAAHPRLAIWYVPTRLRQLCHQARG--CGSHAAA--------------LPPPPMF---
Bdi      323 AYKARGENVGAWRQACYAPLVDISARHGFDIDAVFAAHPRLAIWYVPTRLRLLCHQARSAHAHASAAA--------------LPPPPMF---
bar      318 AYKARG--------------------------------------------------------------------------------------
Sbi      329 AYKARGENVGAWRQACYAPLVEIAARHGFDIDAVFAAHPRLAIWYVPTRLRQLCHQARGNHAHVHAAAG-------------FPPPPMF---
Mac      335 AFKERGENVGAWRQACYKPLVAISARHGWDIDAVFNAHPRLSIWYVPTKLRQLCHLARSNANASSSSVLAATS------DGLPAPPPMF---
Pda-1    200 AYKERGENVGAWRQACYKPLVAISARHGWDIDAVFNAHPRLSICVL--LLRQDWSFQRQIERQPGLKN--------------YIVISIV---
Pda-2    356 AYKERGENVGAWRQACYKPLVAISARHGWDIDAVFNAHPRLSIWYVPTKLRQLCHLARSNAAAASTSVLGATSS-----DGLPPPPPMF---
Ath      329 AFKERGENVGSWRQACYKPLVNIACRHGWDIDAVFNAHPRLSIWYVPTKLRQLCHLERNNAVAAAAALVGGISCTGSSTSGRGGCGGDDLRF
Ptr      302 AFKERGENVGAWRQACYKPLVAIASRQGWDIDSIFNAHPRLAIWYVPTKLRQLCYAERN--S-ATSS---SSVS------GTGGHLPF----
Mtr      317 GFKERGENVGAWRQACYKPLVAIAARQGWDIDAIFNAHPRLSIWYVPTKLRQLCHAERN--S-AAAS---SSVS------VGTAHLPF----
Ppe      336 VFKERGENVGAWRHACYKPLVAIAAGQGWDIDAIFNSHPRLSIWYVPTKVRQLCHTERN--N-ATAS---SSASGG--DGGGRDHLPY----
Sly      333 AFKERGENVGAWRQACYKPLVAIAARQGWDIDAIFNAHPRLAIWYVPTKLRQLCHSERSNAA-AAAS---SSVS-----GGVADHLPHF---
Csa      313 VFKERGENVGAWRQACYKPLVTIAGTQGWDIDAIFNAHPRLAIWYVPTKLRQLCHAERN--G-STAS---TSTAS--------AHLPF----
Gra1     324 AFKERGENVGAWRQACYKPLVSIAARQGWDIDAIFNAHPRLAIWYVPTKLRQLCHAERNGAA-AVAAG-SSSVS------GGHDHMGF----
Mgu      327 AFKERGENVGAWRQACYKPLVAIAARQGWDIDAIFNAHPRLSIWYVPTKLRQLCHAERSCAA-AAAS---TSIS-----GGGVDHLPF----
Vvi      297 AFKERGENVGAWRQACYKPLVALAARQGWDIDAIFNAHPRLAIWYVPTRLRQLCHSERSNAA-AAAA---AAASS--CISGGADHLPF----
Ppa-1    287 EFKERGENVGAWCQACYFPLVTLARQNEWDIDDLFNQNDKLRIWYVPTKLRQLCHIERMKHGE-----------------------------
Ppa-2    286 EYKERGENVGAWCQACYFPLVKLARQNEWDIDDLFNRNDKLRIWYVPTKLRQLCHIERMKHGE-----------------------------
Pfl      238 AFKERGENVGAWRQACYKPLVAIAARQGWDIDAIFNVHPRLSIWYVPTKLRQLCHSERSNAA-AAAS---TSASR----GIVADHLPHF---
Psi          --------------------------------------------------------------------------------------------
 
